# Supplementary material for: Photoperiods induced the circRNA differential expression in the thyroid gland of OVX+E2 ewes
Source: Front Endocrinol (Lausanne). 2022 Aug 29;13:974518. doi: 10.3389/fendo.2022.974518 (PMC9464909; doi:10.3389/fendo.2022.974518)
Supplement: Supplementary file 2 [file Table_1.xlsx]

## Sheet: Sheet1
1_CLASSIC	4052	3512	3085	3263	2744	3399	3004	4571	4092	31722
2_ALTER_EXON	384	334	288	311	259	331	286	431	385	3009
3_INTRON	33	26	27	27	28	36	27	39	34	277
4_OVERLAP_EXON	255	209	200	213	168	215	186	303	260	2009
5_ANTISENSE	9	8	9	7	9	21	6	16	11	96
6_INTERGENIC	41	35	41	32	30	44	33	56	45	357
										37470
sample	sum
CLASSIC	31722	0.846597
ALTER-EXON	3009	0.0803042
INTRON	277	0.00739258
OVERLAP-EXON	2009	0.0536162
ANTISENSE	96	0.00256205
INTERGENIC	357	0.00952762
