# Supplementary material for: Photoperiods induced the circRNA differential expression in the thyroid gland of OVX+E2 ewes
Source: Front Endocrinol (Lausanne). 2022 Aug 29;13:974518. doi: 10.3389/fendo.2022.974518 (PMC9464909; doi:10.3389/fendo.2022.974518)
Supplement: Supplementary file 3 [file Table_2.xlsx]

## Sheet: sp-lp
oar-miR-106a	oar_circ_0005623
oar-miR-106a	oar_circ_0006632
oar-miR-106a	oar_circ_0008662
oar-miR-106a	oar_circ_0008664
oar-miR-134-3p	oar_circ_0006781
oar-miR-134-3p	oar_circ_0006782
oar-miR-134-3p	oar_circ_0006783
oar-miR-134-3p	oar_circ_0006784
oar-miR-134-3p	oar_circ_0008985
oar-miR-134-3p	oar_circ_0008986
oar-miR-143	oar_circ_0011646
oar-miR-181a	oar_circ_0001498
oar-miR-181a	oar_circ_0003098
oar-miR-181a	oar_circ_0003285
oar-miR-200c	oar_circ_0007583
oar-miR-200c	oar_circ_0007584
oar-miR-200c	oar_circ_0007585
oar-miR-21	oar_circ_0002548
oar-miR-21	oar_circ_0002549
oar-miR-23a	oar_circ_0007357
oar-miR-26b	oar_circ_0003565
oar-miR-26b	oar_circ_0005011
oar-miR-26b	oar_circ_0010312
oar-miR-26b	oar_circ_0010313
oar-miR-26b	oar_circ_0010316
oar-miR-323c	oar_circ_0000589
oar-miR-323c	oar_circ_0003173
oar-miR-323c	oar_circ_0005036
oar-miR-323c	oar_circ_0005039
oar-miR-323c	oar_circ_0005042
oar-miR-329b-5p	oar_circ_0000271
oar-miR-329b-5p	oar_circ_0000279
oar-miR-329b-5p	oar_circ_0001344
oar-miR-329b-5p	oar_circ_0003221
oar-miR-329b-5p	oar_circ_0003230
oar-miR-329b-5p	oar_circ_0004446
oar-miR-329b-5p	oar_circ_0004449
oar-miR-329b-5p	oar_circ_0004451
oar-miR-329b-5p	oar_circ_0004452
oar-miR-329b-5p	oar_circ_0006984
oar-miR-329b-5p	oar_circ_0007261
oar-miR-329b-5p	oar_circ_0009478
oar-miR-329b-5p	oar_circ_0012255
oar-miR-370-3p	oar_circ_0004440
oar-miR-370-3p	oar_circ_0005758
oar-miR-370-3p	oar_circ_0006238
oar-miR-370-3p	oar_circ_0007357
oar-miR-370-3p	oar_circ_0008505
oar-miR-370-3p	oar_circ_0010550
oar-miR-377-3p	oar_circ_0002617
oar-miR-377-3p	oar_circ_0003812
oar-miR-377-3p	oar_circ_0004281
oar-miR-377-3p	oar_circ_0009083
oar-miR-3959-5p	oar_circ_0004109
oar-miR-3959-5p	oar_circ_0004110
oar-miR-3959-5p	oar_circ_0008738
oar-miR-432	oar_circ_0004255
oar-miR-432	oar_circ_0004257
oar-miR-432	oar_circ_0004258
oar-miR-432	oar_circ_0004259
oar-miR-432	oar_circ_0004260
oar-miR-432	oar_circ_0007439
oar-miR-432	oar_circ_0008769
oar-miR-432	oar_circ_0008770
oar-miR-432	oar_circ_0009587
oar-miR-432	oar_circ_0009588
oar-miR-432	oar_circ_0012263
oar-miR-494-3p	oar_circ_0001586
oar-miR-494-3p	oar_circ_0010224
oar-miR-494-3p	oar_circ_0010557
oar-miR-494-3p	oar_circ_0010558
oar-miR-494-3p	oar_circ_0010562
oar-miR-494-5p	oar_circ_0003812
oar-miR-494-5p	oar_circ_0005259
oar-miR-539-3p	oar_circ_0002748
oar-miR-539-3p	oar_circ_0009091
oar-miR-539-5p	oar_circ_0010163
oar-miR-539-5p	oar_circ_0010164
oar-miR-539-5p	oar_circ_0010168
oar-miR-539-5p	oar_circ_0010169
oar-miR-544-5p	oar_circ_0009360
oar-miR-654-3p	oar_circ_0001665
oar-miR-654-3p	oar_circ_0001667
oar-miR-665-3p	oar_circ_0000207
oar-miR-665-3p	oar_circ_0000208
oar-miR-665-3p	oar_circ_0000209
oar-miR-665-3p	oar_circ_0000210
oar-miR-10b	oar_circ_0006442
oar-miR-221	oar_circ_0002642
oar-miR-495-3p	oar_circ_0011292
oar-miR-152	oar_circ_0009981
oar-miR-3956-3p	oar_circ_0000096
oar-miR-493-3p	oar_circ_0010209
oar-miR-493-5p	oar_circ_0003173
oar-miR-654-5p	oar_circ_0001454
oar-miR-654-5p	oar_circ_0006379
oar-miR-654-5p	oar_circ_0010788
oar-miR-654-5p	oar_circ_0010789

## Sheet: sp-splp
oar-let-7b	oar_circ_0001822
oar-miR-106a	oar_circ_0005619
oar-miR-106a	oar_circ_0005623
oar-miR-106a	oar_circ_0006632
oar-miR-106a	oar_circ_0008662
oar-miR-106a	oar_circ_0008664
oar-miR-10b	oar_circ_0006442
oar-miR-134-3p	oar_circ_0006782
oar-miR-134-3p	oar_circ_0006783
oar-miR-134-3p	oar_circ_0006784
oar-miR-134-3p	oar_circ_0008985
oar-miR-134-3p	oar_circ_0008986
oar-miR-134-5p	oar_circ_0004818
oar-miR-143	oar_circ_0011646
oar-miR-17-5p	oar_circ_0005619
oar-miR-17-5p	oar_circ_0005623
oar-miR-17-5p	oar_circ_0006632
oar-miR-17-5p	oar_circ_0008662
oar-miR-17-5p	oar_circ_0008664
oar-miR-181a	oar_circ_0003285
oar-miR-181a	oar_circ_0008761
oar-miR-200c	oar_circ_0007583
oar-miR-200c	oar_circ_0007584
oar-miR-200c	oar_circ_0007585
oar-miR-21	oar_circ_0002548
oar-miR-21	oar_circ_0008835
oar-miR-21	oar_circ_0011154
oar-miR-221	oar_circ_0002642
oar-miR-23a	oar_circ_0001866
oar-miR-323c	oar_circ_0000589
oar-miR-323c	oar_circ_0005036
oar-miR-323c	oar_circ_0005039
oar-miR-323c	oar_circ_0005042
oar-miR-323c	oar_circ_0005044
oar-miR-329a-5p	oar_circ_0001106
oar-miR-329a-5p	oar_circ_0011112
oar-miR-329b-3p	oar_circ_0002617
oar-miR-329b-5p	oar_circ_0000271
oar-miR-329b-5p	oar_circ_0000278
oar-miR-329b-5p	oar_circ_0000279
oar-miR-329b-5p	oar_circ_0001344
oar-miR-329b-5p	oar_circ_0003227
oar-miR-329b-5p	oar_circ_0003230
oar-miR-329b-5p	oar_circ_0004446
oar-miR-329b-5p	oar_circ_0004449
oar-miR-329b-5p	oar_circ_0004451
oar-miR-329b-5p	oar_circ_0006984
oar-miR-329b-5p	oar_circ_0007261
oar-miR-329b-5p	oar_circ_0007900
oar-miR-329b-5p	oar_circ_0009478
oar-miR-329b-5p	oar_circ_0011619
oar-miR-329b-5p	oar_circ_0011620
oar-miR-329b-5p	oar_circ_0012206
oar-miR-329b-5p	oar_circ_0012255
oar-miR-370-3p	oar_circ_0003484
oar-miR-370-3p	oar_circ_0003722
oar-miR-370-3p	oar_circ_0005758
oar-miR-370-3p	oar_circ_0008505
oar-miR-376b-5p	oar_circ_0002785
oar-miR-376c-3p	oar_circ_0012126
oar-miR-376c-3p	oar_circ_0012129
oar-miR-377-3p	oar_circ_0002617
oar-miR-377-3p	oar_circ_0003811
oar-miR-377-3p	oar_circ_0003812
oar-miR-377-3p	oar_circ_0004281
oar-miR-377-3p	oar_circ_0009083
oar-miR-432	oar_circ_0004192
oar-miR-432	oar_circ_0004255
oar-miR-432	oar_circ_0004257
oar-miR-432	oar_circ_0004259
oar-miR-432	oar_circ_0004260
oar-miR-432	oar_circ_0007439
oar-miR-432	oar_circ_0007440
oar-miR-432	oar_circ_0007873
oar-miR-432	oar_circ_0008769
oar-miR-432	oar_circ_0009587
oar-miR-432	oar_circ_0009588
oar-miR-432	oar_circ_0012263
oar-miR-494-3p	oar_circ_0001586
oar-miR-494-3p	oar_circ_0010224
oar-miR-494-3p	oar_circ_0010557
oar-miR-494-3p	oar_circ_0010558
oar-miR-494-3p	oar_circ_0010561
oar-miR-494-3p	oar_circ_0010562
oar-miR-494-5p	oar_circ_0003811
oar-miR-494-5p	oar_circ_0003812
oar-miR-494-5p	oar_circ_0005259
oar-miR-495-3p	oar_circ_0011292
oar-miR-539-3p	oar_circ_0002748
oar-miR-539-3p	oar_circ_0009091
oar-miR-539-5p	oar_circ_0010163
oar-miR-539-5p	oar_circ_0010164
oar-miR-539-5p	oar_circ_0010165
oar-miR-539-5p	oar_circ_0010168
oar-miR-541-3p	oar_circ_0006593
oar-miR-541-3p	oar_circ_0009495
oar-miR-541-3p	oar_circ_0011287
oar-miR-541-5p	oar_circ_0003364
oar-miR-541-5p	oar_circ_0011668
oar-miR-544-3p	oar_circ_0003540
oar-miR-544-5p	oar_circ_0001772
oar-miR-544-5p	oar_circ_0003062
oar-miR-544-5p	oar_circ_0003065
oar-miR-544-5p	oar_circ_0003066
oar-miR-544-5p	oar_circ_0003512

## Sheet: lp-splp
oar-let-7b	oar_circ_0001822
oar-miR-106a	oar_circ_0005619
oar-miR-106a	oar_circ_0005623
oar-miR-106a	oar_circ_0006632
oar-miR-106a	oar_circ_0008662
oar-miR-133	oar_circ_0007178
oar-miR-134-3p	oar_circ_0006781
oar-miR-134-3p	oar_circ_0006783
oar-miR-134-3p	oar_circ_0006784
oar-miR-134-3p	oar_circ_0008985
oar-miR-134-3p	oar_circ_0008986
oar-miR-136	oar_circ_0000222
oar-miR-136	oar_circ_0005451
oar-miR-136	oar_circ_0005886
oar-miR-136	oar_circ_0006668
oar-miR-136	oar_circ_0010667
oar-miR-152	oar_circ_0009981
oar-miR-17-5p	oar_circ_0005619
oar-miR-17-5p	oar_circ_0005623
oar-miR-17-5p	oar_circ_0006632
oar-miR-17-5p	oar_circ_0008662
oar-miR-181a	oar_circ_0001498
oar-miR-181a	oar_circ_0003098
oar-miR-181a	oar_circ_0003285
oar-miR-181a	oar_circ_0008761
oar-miR-200c	oar_circ_0007583
oar-miR-200c	oar_circ_0007584
oar-miR-200c	oar_circ_0007585
oar-miR-21	oar_circ_0002548
oar-miR-21	oar_circ_0002549
oar-miR-21	oar_circ_0008835
oar-miR-21	oar_circ_0011154
oar-miR-26b	oar_circ_0003565
oar-miR-26b	oar_circ_0003566
oar-miR-26b	oar_circ_0005011
oar-miR-26b	oar_circ_0010316
oar-miR-30a-5p	oar_circ_0004967
oar-miR-30a-5p	oar_circ_0008291
oar-miR-30a-5p	oar_circ_0009600
oar-miR-323c	oar_circ_0003173
oar-miR-323c	oar_circ_0005036
oar-miR-323c	oar_circ_0005039
oar-miR-323c	oar_circ_0005042
oar-miR-323c	oar_circ_0005044
oar-miR-329a-5p	oar_circ_0001106
oar-miR-329a-5p	oar_circ_0011112
oar-miR-329b-5p	oar_circ_0000278
oar-miR-329b-5p	oar_circ_0000279
oar-miR-329b-5p	oar_circ_0003221
oar-miR-329b-5p	oar_circ_0003227
oar-miR-329b-5p	oar_circ_0003230
oar-miR-329b-5p	oar_circ_0004446
oar-miR-329b-5p	oar_circ_0004452
oar-miR-329b-5p	oar_circ_0007261
oar-miR-329b-5p	oar_circ_0007900
oar-miR-329b-5p	oar_circ_0011619
oar-miR-329b-5p	oar_circ_0011620
oar-miR-329b-5p	oar_circ_0012206
oar-miR-329b-5p	oar_circ_0012255
oar-miR-370-3p	oar_circ_0003484
oar-miR-370-3p	oar_circ_0003722
oar-miR-370-3p	oar_circ_0004440
oar-miR-370-3p	oar_circ_0005758
oar-miR-370-3p	oar_circ_0006238
oar-miR-370-3p	oar_circ_0007357
oar-miR-370-3p	oar_circ_0008505
oar-miR-370-3p	oar_circ_0010550
oar-miR-377-3p	oar_circ_0003811
oar-miR-377-3p	oar_circ_0003812
oar-miR-377-3p	oar_circ_0004281
oar-miR-377-3p	oar_circ_0009083
oar-miR-3956-3p	oar_circ_0000096
oar-miR-3959-5p	oar_circ_0004109
oar-miR-3959-5p	oar_circ_0004110
oar-miR-3959-5p	oar_circ_0008738
oar-miR-410-5p	oar_circ_0004796
oar-miR-410-5p	oar_circ_0004797
oar-miR-410-5p	oar_circ_0004798
oar-miR-410-5p	oar_circ_0004799
oar-miR-432	oar_circ_0004192
oar-miR-432	oar_circ_0004255
oar-miR-432	oar_circ_0004257
oar-miR-432	oar_circ_0004258
oar-miR-432	oar_circ_0004259
oar-miR-432	oar_circ_0004260
oar-miR-432	oar_circ_0007440
oar-miR-432	oar_circ_0007873
oar-miR-432	oar_circ_0008769
oar-miR-432	oar_circ_0008770
oar-miR-432	oar_circ_0009587
oar-miR-432	oar_circ_0009588
oar-miR-432	oar_circ_0012263
oar-miR-493-3p	oar_circ_0010209
oar-miR-493-5p	oar_circ_0003173
oar-miR-494-3p	oar_circ_0010224
oar-miR-494-3p	oar_circ_0010558
oar-miR-494-3p	oar_circ_0010561
oar-miR-494-3p	oar_circ_0010562
oar-miR-494-5p	oar_circ_0003811
oar-miR-494-5p	oar_circ_0003812
oar-miR-494-5p	oar_circ_0005259
oar-miR-541-3p	oar_circ_0006593
oar-miR-541-3p	oar_circ_0009495
oar-miR-541-3p	oar_circ_0011288
oar-miR-541-5p	oar_circ_0003364
oar-miR-541-5p	oar_circ_0011668
oar-miR-544-3p	oar_circ_0003540
oar-miR-544-5p	oar_circ_0003065
oar-miR-544-5p	oar_circ_0003066
oar-miR-544-5p	oar_circ_0009360
oar-miR-654-3p	oar_circ_0001667
oar-miR-654-5p	oar_circ_0001454
oar-miR-654-5p	oar_circ_0006379
oar-miR-654-5p	oar_circ_0010788
oar-miR-654-5p	oar_circ_0010789
oar-miR-665-3p	oar_circ_0000207
oar-miR-665-3p	oar_circ_0000209
oar-miR-665-3p	oar_circ_0000210
oar-miR-665-3p	oar_circ_0000211
