# Supplementary material for: Photoperiods induced the circRNA differential expression in the thyroid gland of OVX+E2 ewes
Source: Front Endocrinol (Lausanne). 2022 Aug 29;13:974518. doi: 10.3389/fendo.2022.974518 (PMC9464909; doi:10.3389/fendo.2022.974518)
Supplement: Supplementary file 4 [file Table_3.xlsx]

## Sheet: 预测
SP42P_LP42P	LP42T1	LP42T2	LP42T3	SP42T1	SP42T2	SP42T3		lp	sp
oar_circ_0008319	2573.62	1818.77	1831.44	2041.91	1056.15	3449.86		2074.61	2182.64
oar_circ_0004348	3533.55	2814.12	2430.97	2090.53	1596.71	2652.4		2926.21	2113.21
SP42P_SPLP42P	SPLP42T1	SPLP42T2	SPLP42T3	SP42T1	SP42T2	SP42T3		splp	sp
oar_circ_0007028	1541.26	1121.19	1456.12	1085.78	1438.7	788.786		1372.86	1104.42
oar_circ_0000948	1218.24			3151.99	1555.12	4108.62		1218.24	2938.58
LP42P_SPLP42P	LP42T1	LP42T2	LP42T3	SPLP42T1	SPLP42T2	SPLP42T3		lp	splp
oar_circ_0004980	5776.16	10080.1	4508.79	2980.99	20110.9	5076.96		6788.37	9389.61
oar_circ_0010023	2126.75	1239.66	1872.5	1467.42	1740.59	1829.88		1746.31	1679.3
	circRNA_ID	LP42T1	LP42T2	LP42T3	SP42T1	SP42T2	SP42T3	SPLP42T1	SPLP42T2	SPLP42T3
	oar_circ_0007028	2590.17	1827.82	1404.38	1085.78	1438.7	788.786	1541.26	1121.19	1456.12
	oar_circ_0008319	2573.62	1818.77	1831.44	2041.91	1056.15	3449.86	1744.3	2908.83	2577.41
	oar_circ_0004348	3533.55	2814.12	2430.97	2090.53	1596.71	2652.4	4254.61	4970.88	2678.64
	oar_circ_0010023	2126.75	1239.66	1872.5	1126.29	781.721	1378.21	1467.42	1740.59	1829.88
	oar_circ_0004980	5776.16	10080.1	4508.79	4869.79	6744.42	15697.7	2980.99	20110.9	5076.96
	oar_circ_0000948	4915.53	3927.1	1962.84	3151.99	1555.12	4108.62	1218.24	5229.62	3021.26

## Sheet: f-r
CircRNA	SP42P_LP42P		SP42P_SPLP42P		LP42P_SPLP42P
	oar_circ_0001907		oar_circ_0000948		oar_circ_0000893
	oar_circ_0004980		oar_circ_0005774		oar_circ_0005400
	oar_circ_0000709		oar_circ_0007027		oar_circ_0004348
引物
CircRNA		F	R
LP42P_SPLP42P	oar_circ_0001907
	oar_circ_0004980
	oar_circ_0000709
SP42P_LP42P	oar_circ_0000948
	oar_circ_0005774
	oar_circ_0007027
SP42P_SPLP42P	oar_circ_0000893
	oar_circ_0005400
	oar_circ_0004348

## Sheet: Q-pcr
		SP42P_LP42P	LP42	SP42	Re-seq	PCR	lp	sp
		oar_circ_0008319	2074.61	2182.64	1.05207	1.09019	2.62008	2.85638
		oar_circ_0004348	2926.21	2113.21	0.722166	0.796921	0.98607	0.78582
		SP42P_SPLP42P	SPLP42	SP42			SPLP42	SP42
		oar_circ_0007028	1372.86	1104.42	0.804469	0.934829	3.23097	3.0204
		oar_circ_0000948	1218.24	2938.58	2.41216	8.40945	0.0585361	0.492256
		LP42P_SPLP42P	SPLP42	LP42			splp42	lp42
		oar_circ_0004980	9389.61	6788.37	0.722966	0.862038	67.5872	58.2627
		oar_circ_0010023	1679.3	1746.31	1.0399	1.29174	0.0134823	0.0174157
							Re-seq	PCR	Re-seq	PCR
					SP42P-LP42P	oar_circ_0008319	1.05207	1.09019	0.073234	0.12458
						oar_circ_0004348	0.722166	0.796921	-0.469598	-0.327491
		3156.37	2938.58		SP42P-SPLP42P	oar_circ_0007028	0.804469	0.934829	-0.313891	-0.0972256
						oar_circ_0000948	2.41216	8.40945	1.27032	3.07201
		1746.31	1679.3		LP42P-SPLP42P	oar_circ_0004980	0.722966	0.862038	-0.468001	-0.214176
						oar_circ_0010023	1.0399	1.29174	0.0564457	0.36932
							Re-seq	PCR
					SP42P-LP42P	oar_circ_0008319	0.073234	0.12458
						oar_circ_0004348	-0.469598	-0.327491
					SP42P-SPLP42P	oar_circ_0007028	-0.313891	-0.0972256
						oar_circ_0000948	1.27032	3.07201
					LP42P-SPLP42P	oar_circ_0004980	-0.468001	-0.214176
						oar_circ_0010023	0.0564457	0.36932

## Sheet: 表达量计算
LNCRNA	时间点	样品	目的基因CP	内参基因CP	△CP	△△CP	表达量	最终的表达量	标准差	标准误
	SP42	8319	24.88	22.16	2.72	-1.4	2.63902	2.85638	0.307404	0.102468
			24.78	22.28	2.5	-1.62	3.07375
			24.87	21.59	3.28	-0.84
		4348	26.45	22.16	4.29	0.17	0.888843	0.78582	0.200472	0.0668239
			26.53	22.28	4.25	0.13	0.913831
			26.56	21.59	4.97	0.85	0.554785
		7028	24.62	22.16	2.46	-1.66	3.16017	3.0204	0.616842	0.205614
			24.57	22.28	2.29	-1.83	3.55537
			24.48	21.59	2.89	-1.23	2.34567
		948	27.1	21.59	5.51	1.39	0.381565	0.492256	0.117513	0.0391711
			27.1	22.28	4.82	0.7	0.615572
			27.46	22.28	5.18	1.06	0.479632
	LP42	8319	25.15	22.54	2.61	-1.51	2.8481	2.62008	0.206617	0.0688724
			25.2	22.44	2.76	-1.36	2.56685
			25.43	22.6	2.83	-1.29	2.44528
		4348	26.71	22.54	4.17	0.05	0.965936	0.98607	0.114765	0.0382552
			26.74	22.44	4.3	0.18	0.882703
			26.57	22.6	3.97	-0.15	1.10957
		4980	20.72	22.54	-1.82	-5.94	61.3929	58.2627	2.88334	0.961112
			20.71	22.44	-1.73	-5.85	57.68
			20.92	22.6	-1.68	-5.8	55.7152
		10023	32.32	22.54	9.78	5.66	0.0197774	0.0174157	0.00311288	0.00103763
			32.73	22.44	10.29	6.17	0.0138882
			32.47	22.6	9.87	5.75	0.0185814
	SPLP42	7028	26.48	24.14	2.34	-1.78	3.43426	3.23097	0.331784	0.110595
			26.58	23.97	2.61	-1.51	2.8481
			26.33	23.98	2.35	-1.77	3.41054
		948	32.63	24.14	8.49	4.37	0.0483614	0.0585361	0.0090321	0.0030107
			32.02	23.97	8.05	3.93	0.0656073
			32.12	23.98	8.14	4.02	0.0616395
		4980	22.08	24.14	-2.06	-6.18	72.5046	67.5872	4.40557	1.46852
			22.04	23.97	-1.93	-6.05	66.257
			22.1	23.98	-1.88	-6	64
		10023	35	24.14	10.86	6.74	0.0093553	0.0134823	0.0080137	0.00267123
			33.55	23.97	9.58	5.46	0.0227183
			35	23.98	11.02	6.9	0.00837323
