# Supplementary material for: Photoperiods induced the circRNA differential expression in the thyroid gland of OVX+E2 ewes
Source: Front Endocrinol (Lausanne). 2022 Aug 29;13:974518. doi: 10.3389/fendo.2022.974518 (PMC9464909; doi:10.3389/fendo.2022.974518)
Supplement: Supplementary file 5 [file Table_4.xlsx]

## Sheet: Sheet1
Exon	1	2	3	4	5	6	7	8	9	10	11	12	13	14	15	>15
Number	92	550	846	721	540	421	314	225	195	115	88	70	54	41	23	117	4412
Number	96	466	721	679	462	363	258	194	145	105	76	54	52	28	27	101	3827
Number	72	397	616	587	437	318	217	178	143	114	70	44	36	28	18	81	3356
Number	72	397	616	587	437	318	217	178	143	114	70	44	36	28	18	81	3356
Number	65	369	559	549	392	284	198	139	131	82	48	35	29	18	16	70	2984
Number	100	482	700	674	477	349	242	172	142	102	67	51	39	24	15	73	3709
Number	77	404	624	598	419	322	218	139	126	100	59	30	36	28	13	74	3267
Number	97	615	940	878	632	486	324	271	213	129	88	60	55	36	26	119	4969
Number	103	520	830	821	558	444	267	229	177	127	91	65	47	32	23	113	4447
sum	774	4200	6452	6094	4354	3305	2255	1725	1415	988	657	453	384	263	179	829	34327
Exon	Exon per circRNA
1	774
2	4200
3	6452
4	6094
5	4354
6	3305
7	2255
8	1725
9	1415
10	988
11	657
12	453
13	384
14	263
15	179
>15	829
