# Supplementary material for: Photoperiods induced the circRNA differential expression in the thyroid gland of OVX+E2 ewes
Source: Front Endocrinol (Lausanne). 2022 Aug 29;13:974518. doi: 10.3389/fendo.2022.974518 (PMC9464909; doi:10.3389/fendo.2022.974518)
Supplement: Supplementary file 6 [file Table_5.xlsx]

## Sheet: Sheet1
Table 1 Overview of RNA sequencing data of three photoperiods in sheep thyroid gland
Sample name	Raw reads	Clean reads	Clean reads rate (%)	Q30 (%)	Mapping rate(%)	circRNA number
LP42T1	125086648	120862882	96.62	93.95	99.98	4774
LP42T2	114464214	110619664	96.64	94.15	99.9	4124
LP42T3	127822204	122122532	95.54	93.76	99.7	3650
SP42T1	128205226	123710152	96.49	94.17	99.76	3853
SP42T2	124015570	120265994	96.98	94.35	99.98	3238
SP42T3	121918860	115388502	94.64	94.05	99.98	4046
SP-LP42T1	113613174	108371314	95.39	93.79	99.98	3542
SP-LP42T2	132383336	127709202	96.47	93.88	99.87	5416
SP-LP42T3	132355318	128440756	97.04	94.17	99.99	4827
LP42T1 represents thyroid gland (T) sample “1” in SP42.
						37470
Sample name	Clean reads rate (%)	Q30 (%)	Mapping rate(%)
LP42T1	96.62	93.95	99.98
LP42T2	96.64	94.15	99.9
LP42T3	95.54	93.76	99.7
SP42T1	96.49	94.17	99.76
SP42T2	96.98	94.35	99.98
SP42T3	94.64	94.05	99.98
SP-LP42T1	95.39	93.79	99.98
SP-LP42T2	96.47	93.88	99.87
SP-LP42T3	97.04	94.17	99.99

## Sheet: Sheet2
Compare	LP42-SPLP42	SP42-LP42	SP42-SPLP42
Up	112	114	141
Down	136	132	182
Total	248	246	323	817
